# Supplementary material for: Identification of binding pockets in protein structures using a knowledge-based potential derived from local structural similarities
Source: BMC Bioinformatics. 2012 Mar 28;13(Suppl 4):S17. doi: 10.1186/1471-2105-13-S4-S17 (PMC3434446; doi:10.1186/1471-2105-13-S4-S17)
Supplement: Additional file 1 — Complete list of triplets along with their potentials. For each triplet with the same amino acid composition we report the total number of matches with the library of binding (BIND) and non-binding (non-bind) residues. In the last column the average PDBinder Propensity Value is calculated for each triplet. For clarity, the row describing the behaviour of the VAL triplet reports the "bind" and "non-bind" data for all triplets containing a Val, an Ala and a Leu in any order and conformation. [file 1471-2105-13-S4-S17-S1.xls]

## Sheet: Table 2
Triplet			Bind	Non-Bind	PDBinder Propensity Value
I	I	I	16492	637002	0.025237
K	E	E	1004	36799	0.026559
E	E	L	3354	114481	0.028464
Q	E	E	186	5810	0.031021
E	A	E	3927	118330	0.032121
E	E	E	215	6295	0.033026
E	E	I	1597	45358	0.034011
K	E	K	888	23826	0.035931
Q	E	L	3085	81030	0.036676
V	V	V	146089	3777830	0.03723
L	A	E	52552	1322839	0.038209
K	E	L	9716	244246	0.038258
V	I	I	101205	2540477	0.038311
L	L	L	77966	1941976	0.038598
L	A	L	179182	4424550	0.038921
L	A	A	214173	5130415	0.040073
V	I	V	196510	4622007	0.040782
I	L	I	66934	1548709	0.041429
I	L	L	91885	2118218	0.041575
V	I	L	218799	5015389	0.041802
P	L	E	4082	93528	0.041819
Q	E	A	3254	74522	0.041838
K	Q	E	592	13533	0.041912
L	V	L	189931	4252407	0.042755
K	E	A	11935	264071	0.043242
D	E	L	5126	113306	0.043282
L	L	E	30090	655313	0.043901
L	V	V	260870	5670627	0.04398
E	A	A	41679	900315	0.044246
P	L	L	16720	348628	0.045765
I	K	E	5075	104972	0.046117
Q	E	Q	138	2776	0.047358
D	E	Q	410	8196	0.047641
E	P	P	433	8637	0.04774
V	A	L	320810	6374980	0.047912
L	A	I	151813	3013827	0.047956
P	V	P	2142	42285	0.048214
E	E	M	158	3090	0.048645
Q	A	L	20864	407585	0.048697
E	E	R	1162	22592	0.048918
A	A	A	166648	3239639	0.048924
I	Q	E	1183	22917	0.049087
E	P	E	585	11326	0.049114
K	E	D	1646	31546	0.04959
I	I	A	54979	1049591	0.049774
I	F	I	8486	161927	0.049797
L	Q	L	11705	222496	0.049978
E	V	E	3137	59350	0.050202
S	E	E	936	17495	0.050784
P	V	L	26005	484182	0.050972
P	K	E	932	17319	0.051066
V	V	F	28234	523197	0.051201
A	K	K	2372	43954	0.051202
L	R	E	8348	154488	0.051266
D	E	P	1362	25125	0.051421
K	K	K	69	1265	0.051724
E	A	I	23843	437003	0.051737
P	P	P	323	5891	0.051979
D	K	K	620	11208	0.052418
V	M	V	6653	120251	0.052425
L	K	L	20272	365150	0.052597
L	E	I	27720	498455	0.052682
R	A	E	11227	201549	0.052764
P	V	V	16808	298819	0.053253
V	A	A	218361	3858843	0.053557
V	I	A	201688	3556854	0.053661
E	F	E	467	8223	0.05374
L	K	Q	2239	39330	0.053862
V	A	V	240557	4199414	0.05418
K	E	V	8041	140187	0.054248
K	E	M	401	6962	0.054461
L	K	K	2185	37886	0.054528
L	Q	Q	1043	17978	0.054834
I	A	A	101265	1742434	0.054925
P	L	I	14211	244213	0.054991
I	Q	W	95	1631	0.055041
I	P	E	2129	36526	0.055077
A	A	Q	17339	297092	0.055144
E	E	T	1265	21515	0.055531
V	I	F	30273	514264	0.055594
D	A	E	7029	119055	0.055749
P	V	I	16349	276556	0.055817
A	P	L	31281	529035	0.055827
K	K	Q	133	2237	0.056118
V	A	E	43233	725462	0.056242
L	Q	D	2984	49174	0.057211
P	V	A	26950	441332	0.057551
L	K	A	41311	674140	0.057741
E	A	P	5644	92053	0.05777
L	L	F	24730	402028	0.057949
I	F	L	22675	367940	0.058049
P	Q	L	1817	29314	0.058366
I	M	I	2509	40278	0.058639
L	V	F	43395	693773	0.058867
D	K	Q	544	8693	0.058894
L	A	M	12716	203120	0.058915
D	A	Q	3237	51448	0.059194
Q	E	V	1905	30190	0.059355
L	L	M	6446	101713	0.059597
P	V	E	4277	67448	0.059631
L	Q	V	14355	224725	0.060043
W	L	Q	263	4109	0.060156
M	A	A	9959	155346	0.060246
I	K	K	1115	17378	0.060293
I	T	I	22014	343026	0.060306
I	L	M	5809	90491	0.060322
I	Q	A	7521	117119	0.060342
P	I	I	5308	82358	0.060548
K	E	F	1232	19074	0.060672
I	Q	L	8934	137871	0.060856
V	M	L	10489	161607	0.060949
P	L	P	3776	58079	0.061046
A	Q	V	13191	202512	0.061154
L	V	E	50147	767683	0.061317
D	E	E	542	8200	0.062
L	K	D	8282	125016	0.062131
A	F	L	38135	575184	0.062178
P	D	L	6527	98303	0.062263
P	K	K	175	2625	0.0625
A	Q	Q	1171	17523	0.06264
S	E	L	10199	151847	0.062939
I	Q	D	1419	21000	0.063295
V	I	M	8343	123012	0.063515
L	D	L	33333	489235	0.063787
I	T	V	79466	1164610	0.063876
P	Q	P	225	3296	0.063902
A	K	A	34015	497670	0.063976
E	I	R	4041	59047	0.064053
F	F	V	3642	53010	0.064287
V	V	Y	13966	201278	0.064885
Q	E	T	939	13469	0.065172
Q	D	Q	143	2047	0.065297
A	F	V	35613	507783	0.065538
P	Q	A	2131	30261	0.065788
I	K	L	20843	295023	0.065987
I	I	Y	4987	70446	0.066112
R	A	L	41716	588988	0.066142
D	A	K	10317	145486	0.066218
I	T	L	54702	758565	0.067262
I	K	A	18240	252362	0.067405
L	E	M	2261	31254	0.067462
V	E	R	7050	97379	0.06751
V	I	Y	14679	202490	0.067593
A	F	A	22011	302382	0.067853
A	K	M	1512	20740	0.067949
I	Q	I	2564	35168	0.067953
A	P	A	26913	367115	0.068302
E	T	L	12704	172629	0.068547
M	A	I	6541	88811	0.068598
T	P	E	2256	30612	0.068638
M	A	E	2856	38733	0.068672
Q	V	V	8024	108695	0.068746
A	F	I	19531	264179	0.068841
L	K	V	32179	434569	0.068943
R	A	A	34264	462562	0.068966
L	R	L	20071	270942	0.068969
D	A	L	57240	771240	0.06909
I	K	I	8292	111531	0.069202
Y	L	L	12149	163189	0.069289
Q	V	D	2156	28893	0.069439
Q	E	R	660	8840	0.069474
F	F	I	2047	27391	0.069536
A	P	P	3411	45525	0.069703
P	K	L	3322	44210	0.06989
K	E	R	1462	19449	0.069915
I	P	A	14972	198086	0.070272
F	F	L	3789	50098	0.070314
K	E	Y	1084	14248	0.070702
I	Q	K	1021	13379	0.070903
E	F	L	7586	99250	0.071006
N	E	L	4381	57165	0.071183
L	Q	R	2162	28169	0.07128
D	A	A	42991	558098	0.071522
A	K	Q	3260	42213	0.071691
Q	T	Q	201	2595	0.071888
V	A	M	12734	164322	0.071921
W	V	V	1852	23889	0.071947
M	Q	V	475	6125	0.07197
A	K	V	32037	412625	0.072048
K	E	N	1070	13728	0.072307
L	Q	M	812	10409	0.072364
R	A	V	27199	348243	0.072445
Q	E	M	136	1739	0.072533
K	E	G	5119	65358	0.072634
T	L	L	61671	784305	0.072899
E	A	F	6644	84344	0.073021
L	Y	E	4159	52703	0.073142
L	L	C	4233	53424	0.073417
Q	T	L	5064	63864	0.073468
L	Y	I	12844	161523	0.073661
T	V	V	102040	1282273	0.073712
P	Q	E	467	5861	0.073799
V	D	P	6333	79455	0.073822
L	Y	V	21460	268967	0.073891
V	M	E	1672	20900	0.074074
T	V	L	118754	1482018	0.074185
F	M	V	1579	19690	0.07424
I	P	F	2194	27270	0.074464
E	K	T	2693	33466	0.074477
P	Q	V	1496	18564	0.074576
S	E	P	1969	24380	0.074728
P	V	F	4365	54021	0.074761
K	V	K	1587	19628	0.074806
W	L	I	1493	18460	0.074826
I	I	E	12804	158027	0.074951
L	Q	F	2486	30597	0.075144
Q	E	F	407	4993	0.07537
E	E	N	474	5813	0.075394
P	K	A	3627	44396	0.075526
L	Q	S	4844	59246	0.075581
D	E	I	4009	48856	0.075835
V	I	E	35181	427546	0.07603
D	A	P	10100	122199	0.076342
I	P	P	1570	18984	0.076384
T	P	L	10572	127716	0.076449
I	Q	V	8455	102125	0.07646
W	L	L	2024	24300	0.076888
L	L	S	54394	651996	0.077003
C	V	L	8139	97481	0.077059
D	E	T	2148	25723	0.077069
P	L	F	5180	61952	0.077161
P	Q	I	825	9866	0.077168
L	D	M	1897	22635	0.077328
F	K	K	231	2755	0.077361
I	S	I	17450	207773	0.077479
F	F	A	3087	36737	0.077516
L	L	N	16519	196414	0.077578
P	K	I	1773	21069	0.07762
D	P	P	1023	12149	0.077665
M	Q	D	136	1611	0.077848
K	E	S	2491	29505	0.077853
W	L	E	548	6490	0.077863
I	M	E	1169	13836	0.077907
L	D	R	7194	85094	0.077952
P	K	V	3036	35902	0.07797
Q	A	M	993	11729	0.078054
P	V	T	11853	139978	0.078067
V	D	E	5581	65886	0.078092
E	N	I	2459	28920	0.078365
I	L	S	45675	536224	0.078493
W	V	L	3132	36696	0.078638
R	A	Q	2776	32437	0.078835
I	F	M	964	11239	0.078997
I	T	E	7772	90516	0.079074
I	C	L	4877	56790	0.079086
Q	Q	K	123	1429	0.079253
L	Y	A	22603	262590	0.079255
G	E	L	22021	255487	0.079353
N	P	L	3551	41183	0.07938
Q	V	K	1621	18774	0.07948
L	K	W	382	4408	0.079749
P	Q	M	80	923	0.079761
I	N	L	17237	198809	0.079784
I	P	D	3620	41699	0.079878
D	A	R	9161	105435	0.079942
M	L	F	1854	21296	0.080086
Q	E	S	892	10246	0.080086
N	A	E	4698	53776	0.080343
Y	K	K	285	3257	0.080463
L	K	M	1455	16596	0.080605
D	P	D	1269	14466	0.080648
I	K	D	5170	58893	0.080702
M	Q	R	82	930	0.081028
I	Q	M	380	4306	0.081093
A	Q	W	295	3334	0.08129
P	L	M	1293	14608	0.081316
P	Q	D	634	7140	0.081554
E	F	P	927	10416	0.081724
T	V	F	15023	168699	0.08177
L	K	R	3065	34401	0.081808
I	L	R	15510	174036	0.081827
F	Q	D	391	4375	0.082039
W	L	A	3763	42069	0.082104
D	K	V	8058	90082	0.082107
S	E	I	6379	71243	0.08218
L	K	F	4987	55587	0.082329
A	T	L	108546	1205517	0.082603
C	E	L	889	9869	0.082636
F	K	D	1134	12577	0.082707
E	R	R	796	8814	0.08283
P	V	W	470	5202	0.082863
L	D	I	35649	394380	0.082899
D	A	V	54430	602062	0.08291
C	V	V	7362	81116	0.083207
M	P	E	210	2313	0.083234
D	S	P	4160	45768	0.08332
I	T	A	52063	572399	0.083373
L	R	V	30855	339111	0.0834
L	D	V	63048	692589	0.083437
R	A	I	16495	180412	0.083771
E	E	Y	442	4826	0.083903
G	E	E	2160	23581	0.083913
K	V	V	23908	259965	0.084221
T	P	D	4057	44113	0.084223
A	T	E	15767	171272	0.084298
I	T	F	8090	87791	0.084375
T	L	F	13032	141105	0.084548
Q	E	N	372	4024	0.084622
Q	R	D	533	5761	0.084684
I	Q	Q	407	4399	0.084686
D	E	S	2161	23333	0.084765
V	I	S	56858	613153	0.084861
E	A	W	660	7116	0.084877
P	Q	Q	106	1142	0.084936
P	K	D	2010	21632	0.085018
T	P	I	6210	66712	0.085159
L	K	Y	3513	37656	0.085331
I	C	I	2581	27611	0.085486
A	P	F	4675	49959	0.085569
C	Q	K	31	331	0.085635
A	K	F	4410	47035	0.085723
P	V	M	1378	14697	0.085723
L	A	S	92975	991274	0.085751
M	K	Q	111	1182	0.085847
L	V	S	86658	922493	0.085872
V	R	V	19054	202718	0.085917
I	P	M	737	7819	0.086138
A	Y	I	10721	113719	0.086154
V	V	S	60516	641634	0.086187
L	Y	P	3398	36022	0.0862
D	A	I	31359	332317	0.086228
K	Q	F	258	2729	0.086374
P	R	L	3713	39179	0.086566
A	T	P	14828	156437	0.086579
V	A	Y	20452	215699	0.086606
N	A	L	28763	302878	0.086729
E	M	R	363	3821	0.086759
R	A	M	1519	15979	0.08681
R	A	R	2325	24445	0.086851
I	T	T	11369	119304	0.087003
L	K	N	3796	39762	0.087148
S	E	A	13905	145333	0.087322
F	F	E	652	6797	0.087529
F	M	A	1914	19934	0.087605
V	E	V	41342	428053	0.088075
Q	T	V	4582	47406	0.088136
V	D	V	42324	437498	0.088208
W	V	A	3152	32580	0.088212
D	E	R	2058	21247	0.088307
I	W	I	724	7470	0.088357
M	A	M	613	6319	0.08843
P	L	S	10678	109954	0.088517
C	A	L	8207	84451	0.088573
Y	D	K	1156	11895	0.088576
L	D	D	3856	39660	0.088611
V	I	C	7831	80444	0.088711
I	K	Y	1807	18557	0.088735
I	Q	T	2574	26432	0.08874
P	T	P	2068	21193	0.088904
Q	Q	Q	98	1004	0.088929
L	D	F	8575	87800	0.088975
W	L	P	545	5579	0.088994
T	V	E	13534	138388	0.089085
Q	T	A	6005	61301	0.089219
F	F	T	1239	12641	0.089265
E	F	R	1216	12398	0.08932
Q	V	R	1188	12108	0.08935
I	I	R	5360	54510	0.089527
W	V	I	2147	21760	0.089806
V	A	T	116568	1181300	0.089815
Q	E	W	69	699	0.089844
I	N	I	8449	85575	0.08986
Y	D	L	4845	49050	0.089897
A	A	W	2983	30167	0.089985
M	K	K	93	940	0.090029
Q	V	Q	571	5758	0.09022
P	G	L	26278	264819	0.090272
P	V	S	10002	100343	0.090643
P	K	P	406	4062	0.090868
P	Q	K	273	2718	0.091274
D	K	M	354	3522	0.091331
P	Q	T	1000	9945	0.091366
L	Y	Q	1639	16296	0.091386
E	F	V	6999	69468	0.09153
M	C	L	273	2706	0.091641
D	S	L	14100	139359	0.091881
I	K	V	27812	274882	0.091882
L	R	M	1166	11522	0.091898
L	L	G	118686	1172057	0.091952
A	K	R	4320	42633	0.092007
F	F	F	351	3463	0.092029
L	R	R	1580	15580	0.092075
I	Q	Y	678	6672	0.092245
Q	T	K	577	5676	0.092276
I	Q	R	859	8435	0.092425
F	C	V	1357	13320	0.092458
Q	E	C	51	500	0.092559
F	F	K	399	3908	0.09264
D	N	L	4947	48419	0.092699
N	P	E	1147	11222	0.092732
M	P	M	43	418	0.093275
I	P	S	4978	48333	0.093377
G	Q	K	1107	10737	0.093465
P	V	R	2884	27970	0.093472
I	Q	F	1150	11133	0.093625
D	E	F	1148	11108	0.093668
R	V	I	18251	176455	0.093736
T	R	E	2297	22203	0.093755
I	F	E	4147	40068	0.093792
P	R	E	1415	13669	0.093808
L	Q	G	8644	83420	0.093891
Q	E	G	1571	15115	0.094151
L	K	G	18466	177626	0.09417
D	A	D	4887	46937	0.0943
P	W	P	106	1018	0.094306
L	D	T	15886	152203	0.094509
D	K	D	1103	10565	0.094532
P	G	V	27392	262341	0.094542
D	E	M	362	3453	0.094889
H	V	V	6856	65219	0.095123
E	Y	A	5047	47945	0.095241
D	A	M	2411	22902	0.095248
V	M	M	418	3969	0.095282
Y	F	V	3727	35387	0.095286
D	A	F	7729	73376	0.095296
S	E	V	9859	93545	0.095344
V	M	K	1263	11978	0.095386
I	K	F	2628	24921	0.095394
I	Q	S	2190	20767	0.095396
V	R	D	7022	66553	0.09544
L	Q	C	416	3934	0.095632
M	Q	N	67	633	0.095714
S	P	P	1893	17880	0.095737
E	Y	I	2453	23164	0.095757
Q	E	Y	379	3575	0.095852
N	N	N	160	1508	0.095923
S	F	I	7006	66026	0.095931
T	M	V	4027	37946	0.095943
Q	T	D	1018	9591	0.095956
N	P	D	2403	22599	0.096112
P	G	P	4786	44991	0.096149
I	P	W	249	2335	0.096362
S	Q	D	1013	9499	0.096366
L	Y	F	3998	37447	0.096465
N	F	L	4496	42084	0.096522
M	Q	M	24	224	0.096774
A	T	A	94369	880024	0.096849
I	K	R	1357	12641	0.096942
I	M	M	227	2107	0.097258
L	V	N	28174	261430	0.097285
S	F	L	13554	125710	0.097326
A	W	I	1716	15912	0.097345
A	Q	F	2516	23282	0.097527
L	Q	N	2094	19361	0.0976
W	Q	Q	25	231	0.097656
L	M	M	446	4120	0.097678
I	T	Y	4343	40074	0.097778
M	P	P	165	1521	0.097865
T	V	T	27265	251094	0.097949
E	F	T	1916	17643	0.09796
H	L	L	7170	66005	0.097984
A	Y	A	18709	172217	0.097991
P	G	E	5414	49805	0.098046
P	L	C	739	6785	0.098219
F	K	V	4519	41460	0.098284
I	F	Y	2312	21205	0.098312
S	M	L	3180	29152	0.098355
K	Q	Y	291	2665	0.098444
I	K	W	199	1821	0.098515
K	E	C	177	1611	0.098993
V	M	R	889	8090	0.099009
A	K	W	504	4586	0.099018
I	M	D	1245	11322	0.099069
P	F	D	1410	12801	0.099219
F	Q	V	2061	18707	0.099239
Q	V	S	3503	31731	0.099421
I	K	N	2231	20199	0.099465
T	P	F	2064	18671	0.099542
P	F	P	705	6366	0.099703
Q	N	K	265	2387	0.099925
L	K	H	862	7760	0.099977
Q	A	N	2217	19901	0.100235
P	Y	V	3388	30405	0.100257
G	A	L	250635	2247213	0.10034
C	W	L	90	806	0.100446
E	Y	V	3733	33405	0.100517
I	P	Y	1864	16669	0.100577
W	V	M	131	1171	0.100614
L	K	S	9695	86615	0.100665
G	A	E	36620	326985	0.100714
V	I	D	50236	448121	0.100803
I	K	T	6314	56235	0.100945
M	P	A	1846	16414	0.101095
I	P	C	421	3743	0.101105
N	M	L	1289	11459	0.101114
Q	R	K	221	1963	0.10119
E	T	M	652	5790	0.101211
K	W	V	343	3045	0.10124
N	N	L	1637	14519	0.101325
C	A	I	4892	43350	0.101405
S	F	V	12809	113457	0.101445
N	P	A	5910	52338	0.101463
I	W	M	94	832	0.101512
E	M	M	92	814	0.101545
T	R	L	8034	71067	0.101566
A	W	P	793	7013	0.101589
Q	D	D	328	2898	0.101674
L	K	T	11022	97305	0.101747
N	A	I	16928	149300	0.101836
S	A	I	46679	411350	0.101913
W	V	F	620	5456	0.102041
C	M	I	197	1731	0.102178
I	M	R	516	4533	0.102198
S	F	E	1760	15446	0.10229
V	A	S	92209	808737	0.102347
K	V	Y	3119	27339	0.102403
C	A	V	8979	78667	0.102446
A	F	T	12214	106978	0.102473
M	T	L	4380	38352	0.102499
I	R	D	4221	36888	0.102678
V	D	Y	4615	40331	0.102679
K	E	W	217	1887	0.103137
I	Q	N	1040	9028	0.103298
R	A	P	4988	43102	0.103722
F	M	P	259	2238	0.103724
T	M	I	2571	22082	0.104288
W	L	F	656	5630	0.104359
P	K	N	908	7788	0.104416
D	K	R	1033	8851	0.104512
E	N	V	3650	31268	0.104531
N	P	I	2550	21843	0.104538
F	F	P	563	4821	0.104569
F	F	C	119	1019	0.104569
D	F	V	8756	74643	0.104989
N	A	A	27955	238141	0.105056
I	K	M	953	8111	0.105141
H	L	I	6007	51102	0.105185
I	M	Y	524	4451	0.105327
H	V	I	6812	57824	0.10539
F	M	E	365	3097	0.10543
I	N	F	2694	22849	0.105469
L	Y	N	2467	20899	0.105581
R	V	K	2059	17442	0.105584
Q	R	Q	116	980	0.105839
L	Y	T	7273	61391	0.105922
A	W	M	181	1527	0.105972
F	M	F	196	1652	0.106061
P	K	F	590	4969	0.106134
R	A	F	4223	35510	0.106284
R	F	L	4569	38368	0.106412
A	K	G	27017	225506	0.106988
I	T	D	9967	83185	0.106997
I	T	W	684	5698	0.107176
T	P	T	3599	29960	0.107244
S	Q	Q	274	2280	0.107283
K	A	N	4315	35862	0.1074
V	M	D	2129	17677	0.107493
I	N	V	23821	197527	0.107618
I	W	E	313	2585	0.108006
P	Q	S	1010	8339	0.108033
P	C	P	111	916	0.108082
F	D	I	5277	43538	0.108102
C	E	E	82	676	0.108179
I	F	W	366	3016	0.10822
H	I	I	2293	18892	0.108237
I	N	Y	1521	12497	0.108503
N	P	V	4158	34123	0.108618
A	P	S	16523	135382	0.108772
A	A	S	92654	757950	0.108927
A	Q	S	6967	56964	0.108977
T	R	V	8409	68728	0.109014
H	Q	L	713	5823	0.109088
P	R	D	2339	19050	0.109355
I	T	R	4452	36234	0.109423
Q	A	Y	1986	16162	0.109434
I	N	N	1298	10563	0.109434
F	F	D	965	7853	0.109435
T	Q	F	737	5995	0.109477
P	Q	F	351	2844	0.109859
T	M	P	608	4921	0.109966
C	E	A	1298	10504	0.109981
N	A	F	3920	31716	0.110001
R	K	K	161	1301	0.110123
T	L	T	19579	157961	0.110279
R	A	T	9909	79895	0.11034
E	F	N	819	6603	0.110348
W	V	E	599	4826	0.110415
C	E	V	987	7949	0.110452
N	P	M	192	1546	0.110472
K	E	H	342	2752	0.110537
P	K	Y	598	4807	0.110638
L	Y	M	1044	8386	0.11071
Q	S	K	712	5714	0.1108
I	G	L	112042	898714	0.11085
I	I	D	18417	147611	0.110927
G	V	L	229586	1838095	0.111036
W	M	Q	16	128	0.111111
Y	D	I	3177	25395	0.111193
R	N	L	2623	20966	0.111196
K	K	G	2021	16142	0.11127
F	C	L	1375	10981	0.111282
S	F	Q	628	5008	0.111427
V	M	Y	974	7751	0.111633
M	Q	Q	36	286	0.111801
F	T	T	2848	22624	0.111809
D	E	N	1133	8997	0.111846
C	W	V	83	659	0.11186
M	Y	E	194	1540	0.11188
E	T	T	2600	20628	0.111934
E	Y	P	920	7292	0.112031
G	R	L	15266	120952	0.11207
F	F	N	460	3641	0.112168
P	D	M	324	2561	0.112305
F	F	S	1457	11512	0.112345
T	V	Y	9235	72891	0.112449
M	Y	A	1113	8778	0.112527
D	E	Y	1039	8185	0.112641
W	D	A	932	7300	0.113217
P	R	I	1778	13922	0.113248
R	N	A	3495	27359	0.113275
Q	V	W	285	2229	0.113365
S	T	L	27169	212350	0.113432
D	N	K	1516	11840	0.113507
P	K	M	177	1381	0.113607
Q	V	N	1468	11440	0.113728
N	T	L	9860	76836	0.113731
L	Y	R	2709	21096	0.1138
H	L	A	12982	100952	0.113943
I	R	R	677	5259	0.11405
R	V	F	3990	30994	0.114052
Q	T	T	1068	8294	0.114078
R	M	R	47	365	0.114078
M	K	F	198	1537	0.114121
T	K	A	11689	90555	0.114325
F	K	N	535	4144	0.114341
I	Q	C	199	1541	0.114368
F	W	A	702	5436	0.11437
R	M	M	35	271	0.114379
I	K	C	395	3056	0.11446
C	F	I	962	7442	0.114469
E	F	Y	786	6078	0.11451
Q	Q	Y	85	657	0.114555
W	D	K	188	1450	0.114774
T	V	S	33637	259406	0.114785
A	K	C	670	5167	0.114785
I	N	T	6876	52866	0.115095
R	S	E	2454	18827	0.115314
V	D	T	19200	147292	0.115321
V	M	S	3259	24986	0.115383
P	V	C	928	7110	0.115452
I	K	S	5337	40817	0.115635
L	K	C	689	5265	0.115721
Q	V	Y	1266	9655	0.115923
N	E	N	411	3133	0.115971
C	E	D	151	1151	0.115975
K	A	Y	4199	31997	0.116007
V	M	C	429	3263	0.116197
V	R	R	1074	8165	0.116246
F	G	L	27317	207618	0.116275
T	K	K	702	5328	0.116418
W	L	T	1316	9974	0.116563
M	G	L	7683	58170	0.116669
C	F	E	158	1196	0.116691
C	R	L	678	5128	0.116776
S	K	D	3770	28488	0.11687
W	L	S	1124	8489	0.116925
S	K	K	623	4692	0.117215
M	F	M	77	579	0.117378
S	K	V	8235	61834	0.117527
N	P	N	810	6079	0.117579
M	Q	S	231	1731	0.117737
M	K	M	54	404	0.117904
S	F	D	2503	18725	0.11791
D	A	Y	6400	47862	0.117946
F	F	Q	261	1947	0.118207
Q	A	G	14735	109846	0.118276
A	A	C	7822	58298	0.1183
S	F	P	2175	16202	0.118354
P	Y	A	4550	33886	0.118379
I	G	P	14969	111365	0.118488
N	W	K	73	543	0.118506
E	E	W	113	838	0.118822
H	V	L	12162	90190	0.118825
S	E	M	616	4566	0.118873
A	F	Y	4061	30062	0.119011
K	W	Q	65	481	0.119048
C	W	Q	56	414	0.119149
N	A	V	31685	233938	0.119286
S	F	A	13121	96868	0.119294
A	K	S	11939	88106	0.119336
Y	S	I	3872	28565	0.11937
P	K	W	102	752	0.119438
I	S	M	2045	15067	0.119507
R	M	D	323	2377	0.11963
V	N	F	4667	34304	0.119756
W	V	T	1351	9916	0.119908
P	W	T	302	2216	0.119936
F	Q	R	261	1915	0.119945
K	V	G	18660	136832	0.120006
I	K	G	10220	74896	0.120071
I	N	D	4161	30456	0.120201
G	R	E	6285	45983	0.120246
P	Q	G	2484	18172	0.120256
T	K	V	12292	89921	0.120259
F	F	Y	491	3590	0.120314
D	A	T	22042	161064	0.120378
Y	Y	I	785	5730	0.120491
E	T	W	224	1635	0.120495
F	G	V	27043	197293	0.120547
V	D	D	4336	31615	0.120609
P	Q	R	276	2012	0.120629
S	F	M	582	4236	0.120797
Y	S	L	7500	54550	0.12087
P	K	G	4951	36010	0.120871
T	M	A	5568	40483	0.120909
E	G	I	13127	95331	0.121033
P	K	R	327	2374	0.121066
D	F	T	2790	20234	0.121178
Y	D	Q	549	3981	0.121192
V	D	S	15546	112661	0.121257
F	K	Y	647	4688	0.121275
T	C	L	2407	17433	0.121321
E	P	W	185	1339	0.121391
R	S	L	8171	59112	0.121442
N	P	P	954	6899	0.121482
F	Q	M	152	1098	0.1216
C	E	I	751	5401	0.122074
V	V	N	24873	178413	0.122355
I	N	M	826	5920	0.122443
M	K	S	356	2550	0.122505
C	R	V	555	3971	0.122625
T	K	M	416	2972	0.122786
W	V	S	1021	7275	0.123071
Q	N	Q	127	902	0.123421
C	E	P	146	1036	0.123519
P	G	A	52282	370950	0.12353
Q	R	R	116	822	0.123667
K	K	N	361	2558	0.123672
D	N	V	5886	41639	0.123851
T	M	F	683	4831	0.123867
R	F	I	2165	15309	0.123898
P	G	D	10545	74546	0.123926
L	D	G	29536	208548	0.124057
R	A	Y	3243	22883	0.124129
P	C	C	310	2182	0.124398
T	K	D	4152	29146	0.124692
I	T	S	17765	124638	0.124752
L	Y	Y	1394	9777	0.124787
T	Q	N	767	5377	0.124837
P	R	P	535	3746	0.124971
C	W	M	6	42	0.125
P	K	T	1885	13183	0.1251
D	P	Y	1591	11097	0.125394
W	D	V	747	5197	0.125673
P	Q	W	84	584	0.125749
K	V	N	3474	24110	0.125943
C	R	C	74	512	0.12628
I	K	H	415	2868	0.126409
T	K	F	1432	9888	0.126502
F	F	W	91	628	0.126565
D	A	S	21043	145174	0.1266
C	E	R	202	1391	0.126805
N	E	T	1882	12950	0.126888
Y	P	P	746	5127	0.127022
K	R	R	137	941	0.127087
H	Q	I	286	1964	0.127111
G	Q	V	7765	53321	0.127116
P	K	S	1650	11329	0.127128
R	D	D	1339	9189	0.127185
T	R	D	2953	20172	0.127697
D	S	I	9675	66085	0.127706
L	Y	G	14505	98847	0.127964
N	P	F	934	6356	0.128121
W	L	M	188	1278	0.12824
I	G	I	47959	325808	0.128313
W	R	Q	57	387	0.128378
F	Q	Q	144	976	0.128571
A	T	W	1589	10761	0.128664
R	K	M	130	880	0.128713
D	I	D	3118	21093	0.128784
D	A	N	7561	51063	0.128974
L	S	S	14582	98386	0.129081
W	D	S	470	3161	0.129441
E	N	M	242	1627	0.129481
H	L	E	2276	15266	0.129746
E	Y	T	1473	9868	0.129883
R	A	G	26281	176050	0.129891
S	P	T	7245	48489	0.129992
R	D	R	635	4249	0.130016
S	A	M	4702	31440	0.130098
H	L	P	2161	14425	0.130291
N	A	M	1608	10722	0.130414
Q	D	G	2234	14892	0.130445
A	W	W	53	353	0.130542
D	F	M	431	2869	0.130606
I	Q	G	4216	28054	0.130648
S	P	S	3576	23758	0.130826
G	E	F	3809	25297	0.130866
Y	R	K	307	2037	0.130973
M	P	S	548	3634	0.131038
F	R	R	198	1313	0.131039
S	E	T	4321	28644	0.131078
G	E	V	28054	185723	0.13123
M	M	D	82	542	0.13141
G	V	V	183904	1214792	0.131482
T	V	N	11984	79010	0.131701
S	E	S	2264	14925	0.131712
P	G	T	21065	138825	0.131747
M	T	M	158	1040	0.131886
N	M	M	57	375	0.131944
F	F	G	2881	18953	0.13195
K	K	C	33	217	0.132
D	S	M	591	3873	0.132392
G	V	A	320874	2099231	0.132587
E	P	H	573	3747	0.132639
D	F	D	737	4809	0.132889
C	A	F	1274	8300	0.133069
C	V	Y	684	4456	0.133074
I	G	V	160978	1047750	0.13318
D	E	G	5261	34230	0.13322
S	L	C	2188	14229	0.133276
T	Q	M	312	2024	0.133562
D	T	D	1958	12697	0.133606
D	F	Y	1174	7611	0.133637
S	M	W	69	447	0.133721
M	Q	Y	80	518	0.133779
T	P	N	3192	20661	0.13382
I	W	S	663	4291	0.133831
P	R	T	1603	10363	0.133963
T	G	E	11121	71810	0.134099
N	M	V	1207	7785	0.13423
T	K	Y	1297	8363	0.134265
T	Q	R	593	3823	0.134284
G	A	A	348054	2242407	0.13436
D	N	F	1114	7176	0.134379
W	L	W	88	566	0.134557
R	N	E	1147	7376	0.134577
N	S	L	9730	62522	0.134668
G	M	V	8216	52770	0.134719
H	V	A	12483	80088	0.134848
E	Y	N	624	4001	0.134919
D	T	Y	2132	13666	0.134954
H	A	I	5604	35910	0.134991
V	N	N	2204	14122	0.134999
C	N	I	501	3209	0.13504
P	G	F	5329	34104	0.135141
E	N	S	1588	10146	0.135333
A	T	Y	8859	56542	0.135457
C	V	T	3633	23178	0.135504
D	F	R	1368	8722	0.13558
A	Q	C	573	3651	0.135653
S	Q	R	593	3775	0.13576
D	K	G	9528	60647	0.135775
Q	T	W	170	1082	0.135783
S	F	K	1381	8778	0.135939
Y	R	I	1536	9761	0.135965
I	T	H	1950	12378	0.136097
I	S	S	8811	55916	0.136126
T	K	W	174	1104	0.13615
P	Q	Y	332	2106	0.136177
N	S	I	5722	36198	0.136498
W	D	F	215	1359	0.136595
I	P	H	817	5140	0.13715
D	N	N	742	4668	0.137153
I	G	F	15900	100021	0.137162
R	A	S	11394	71642	0.137218
D	T	T	3895	24461	0.137361
T	C	I	1878	11776	0.137542
Y	V	N	2674	16751	0.137658
N	P	S	2936	18336	0.138022
G	A	F	33709	210490	0.138039
Y	S	V	7575	47283	0.138084
Y	Y	V	1368	8527	0.138252
R	N	I	1605	9978	0.138565
T	M	D	799	4961	0.138715
Y	K	Y	279	1727	0.139083
I	G	Y	8085	50028	0.139125
I	F	H	852	5267	0.139238
F	W	Q	66	408	0.139241
N	A	W	573	3537	0.139416
T	Q	S	1951	12040	0.139447
R	N	V	2296	14166	0.139473
W	L	R	509	3138	0.139567
F	K	G	2870	17672	0.139714
R	A	C	860	5294	0.139747
V	S	S	15870	97668	0.139777
K	N	N	374	2300	0.139865
I	G	A	155201	952592	0.140099
S	F	T	5081	31085	0.140491
P	F	R	724	4429	0.140501
A	P	C	1203	7355	0.14057
W	F	M	47	287	0.140719
N	S	V	8964	54711	0.140777
F	F	R	410	2501	0.140845
Y	R	V	2915	17761	0.140985
M	Y	F	218	1326	0.141192
C	V	K	647	3935	0.141205
S	D	D	2171	13200	0.14124
K	W	K	43	261	0.141447
Q	T	Y	582	3531	0.141503
C	W	I	68	412	0.141667
G	R	V	15166	91775	0.141817
G	V	Y	15031	90932	0.141851
W	D	P	284	1714	0.142142
D	K	C	195	1175	0.142336
R	S	I	3941	23698	0.142588
R	A	W	614	3689	0.142691
M	M	M	14	84	0.142857
W	L	G	2367	14187	0.142987
D	S	T	7482	44763	0.14321
Y	K	G	2982	17834	0.143255
D	N	M	294	1758	0.143275
T	T	T	5268	31491	0.143312
T	P	Y	2135	12715	0.143771
R	N	K	347	2065	0.143864
W	D	L	1102	6556	0.143902
K	W	S	177	1053	0.143902
Y	F	P	897	5328	0.144096
G	W	K	361	2141	0.144285
A	T	T	26791	158664	0.144461
E	Y	G	3046	18019	0.1446
P	Q	N	647	3825	0.144678
D	S	S	4792	28279	0.1449
I	G	M	4958	29246	0.144954
R	S	V	7156	42209	0.144961
I	C	Y	436	2568	0.14514
G	Q	Q	560	3298	0.145153
W	F	T	322	1896	0.145176
Y	S	E	1583	9311	0.145309
G	N	L	17618	103485	0.145479
C	E	M	62	364	0.14554
G	E	M	1346	7900	0.145576
R	F	T	1160	6808	0.145582
M	Q	G	475	2772	0.146289
P	W	F	173	1009	0.146362
Q	N	F	361	2103	0.14651
W	D	T	422	2458	0.146528
Y	C	L	686	3993	0.146613
A	Y	Y	1419	8259	0.146621
D	E	D	1036	6000	0.147243
M	G	K	935	5412	0.147314
H	A	A	12551	72644	0.147321
S	P	W	406	2333	0.148229
P	G	M	1738	9974	0.148395
Y	F	T	1751	10032	0.148604
C	V	S	2690	15407	0.148643
F	K	H	142	812	0.148847
H	V	T	4193	23961	0.148931
M	A	G	14421	82321	0.149067
N	T	F	1913	10912	0.149162
T	G	L	74035	421754	0.149328
C	N	L	726	4132	0.149444
V	D	G	38823	220237	0.149861
G	N	E	4083	23157	0.14989
N	A	Y	3164	17941	0.149917
H	V	M	517	2929	0.150029
T	R	T	1732	9810	0.150061
I	C	C	419	2369	0.150287
P	R	M	196	1108	0.150307
G	R	D	7478	42184	0.150578
P	Q	C	73	411	0.150826
I	C	S	1415	7952	0.151062
M	P	Y	211	1185	0.151146
F	Q	G	1448	8128	0.151211
P	V	H	1908	10681	0.151561
Y	S	D	2489	13898	0.151889
A	W	S	1766	9858	0.151927
N	A	T	14858	82898	0.151991
G	W	V	2503	13960	0.152038
G	R	I	7726	43072	0.152093
C	A	M	527	2937	0.152136
C	F	T	459	2557	0.152188
N	W	L	607	3381	0.152207
G	N	P	7861	43758	0.152289
H	V	E	2249	12492	0.152568
N	A	N	2686	14916	0.152596
W	D	E	210	1166	0.152616
F	C	K	109	605	0.152661
R	S	D	3196	17736	0.152685
H	L	T	4045	22367	0.15315
H	R	L	1311	7249	0.153154
M	K	Y	189	1044	0.153285
T	M	T	870	4804	0.153331
S	F	S	2826	15604	0.153337
E	A	H	3049	16832	0.153363
S	Q	S	1132	6246	0.153429
L	D	C	1669	9188	0.153726
F	K	R	424	2334	0.153735
P	H	A	2591	14260	0.153759
G	W	P	873	4802	0.153833
D	N	T	3293	18086	0.15403
S	F	N	1678	9207	0.154157
H	Q	A	1018	5584	0.154196
A	T	S	44206	242427	0.154225
Y	S	A	10091	55335	0.154235
H	E	I	1198	6569	0.154242
N	P	C	179	981	0.15431
P	G	Y	4936	27004	0.15454
R	N	M	126	688	0.154791
C	R	P	115	627	0.154987
F	M	G	1558	8490	0.155056
C	M	M	18	98	0.155172
H	Q	V	561	3054	0.155187
R	N	D	1222	6642	0.155392
D	S	N	3218	17420	0.155926
G	R	K	2110	11422	0.155927
R	R	R	74	400	0.156118
T	G	V	96500	521230	0.156217
W	V	N	540	2912	0.156431
T	Q	G	4940	26638	0.156438
M	Q	C	26	140	0.156627
G	W	I	1346	7235	0.156858
S	H	L	3533	18984	0.156904
Q	R	Y	266	1428	0.157025
P	G	R	4646	24923	0.157124
C	W	P	22	118	0.157143
R	A	H	1585	8500	0.157164
M	Y	D	292	1565	0.157243
G	A	Y	23215	124417	0.157249
D	M	D	245	1313	0.157253
T	C	P	479	2567	0.157255
P	G	S	21165	113189	0.157532
C	R	I	473	2526	0.157719
P	C	D	285	1521	0.157807
T	M	N	509	2713	0.157976
E	F	W	223	1185	0.158381
P	P	H	383	2035	0.158395
N	M	F	260	1376	0.158924
W	M	W	7	37	0.159091
H	L	F	2177	11505	0.159114
Y	K	N	717	3783	0.159333
T	C	R	193	1017	0.159504
D	A	G	61851	325758	0.159571
Y	R	M	114	600	0.159664
E	Y	Y	350	1839	0.15989
Y	H	I	594	3119	0.159978
Q	N	Y	272	1428	0.16
E	Y	R	1365	7159	0.160136
N	S	N	1146	5995	0.160482
F	G	D	5841	30520	0.160639
T	G	F	11238	58652	0.160796
Y	R	T	969	5057	0.160803
Y	T	T	2285	11916	0.160904
N	A	S	13691	71392	0.160913
R	N	Q	274	1426	0.161176
N	W	I	387	2013	0.16125
W	R	V	510	2639	0.161956
S	H	I	1732	8927	0.162492
G	L	S	67567	348066	0.162564
F	K	W	106	546	0.162577
M	T	Y	453	2333	0.162599
Y	Y	F	371	1909	0.162719
C	W	A	111	571	0.162757
C	E	C	145	745	0.162921
T	M	W	63	323	0.163212
N	T	N	1255	6424	0.163433
Q	V	C	436	2229	0.163602
H	Q	E	192	976	0.164384
S	E	W	312	1584	0.164557
I	G	T	47666	241670	0.164743
Y	W	I	273	1384	0.164756
G	E	S	11168	56527	0.164975
Y	H	L	1277	6454	0.165179
N	F	N	425	2147	0.165241
Q	F	Y	410	2071	0.165256
H	Q	K	91	459	0.165455
M	Y	M	47	237	0.165493
F	M	R	227	1143	0.165693
C	R	K	60	302	0.165746
R	N	F	491	2471	0.165766
W	L	Y	589	2953	0.16629
I	W	W	66	330	0.166667
Y	S	Q	644	3215	0.166883
R	S	M	364	1812	0.167279
G	N	K	4267	21239	0.167294
K	H	A	1422	7076	0.167333
C	E	T	371	1845	0.167419
T	N	T	3308	16438	0.167528
S	W	S	351	1743	0.167622
Y	S	M	404	2006	0.167635
N	M	N	105	521	0.167732
H	V	K	967	4795	0.167824
G	N	V	22695	112348	0.168058
R	T	M	386	1910	0.168118
G	N	Q	2000	9882	0.168322
S	A	S	26393	130331	0.168404
D	R	C	207	1022	0.16843
G	R	Q	1436	7075	0.168723
T	G	D	23036	113481	0.168741
F	M	C	81	399	0.16875
V	D	C	1692	8320	0.168997
P	C	S	523	2569	0.169146
Y	S	P	2234	10969	0.169204
C	F	P	237	1163	0.169286
N	S	Q	870	4256	0.169723
R	S	P	1771	8660	0.169782
S	T	W	707	3452	0.169993
Q	N	D	812	3963	0.170052
M	P	W	50	244	0.170068
H	L	M	707	3449	0.170115
P	W	W	31	151	0.17033
N	K	M	241	1173	0.170438
P	Y	C	150	729	0.170648
Y	N	N	372	1803	0.171034
Y	S	F	1802	8726	0.171163
T	M	S	1473	7129	0.171239
Y	N	F	681	3295	0.171278
K	W	M	21	101	0.172131
N	N	Q	239	1145	0.172688
A	Y	W	592	2828	0.173099
H	M	I	329	1571	0.173158
G	N	I	12861	61227	0.173591
I	G	D	23691	112489	0.173968
P	R	R	333	1580	0.174072
Y	D	D	931	4413	0.174214
D	A	C	1992	9401	0.174844
S	M	M	171	807	0.174847
S	F	C	511	2403	0.17536
D	R	Y	1548	7269	0.17557
S	M	S	738	3464	0.175631
G	Q	Y	1308	6134	0.175759
N	H	I	718	3367	0.175765
G	R	F	2459	11529	0.175794
Q	R	C	86	402	0.17623
T	S	T	10421	48683	0.176316
W	R	T	158	738	0.176339
C	A	Y	835	3896	0.176495
H	V	F	2259	10528	0.176664
R	V	H	1007	4683	0.176977
Y	H	K	168	780	0.177215
G	L	C	6563	30444	0.177345
P	K	H	306	1418	0.177494
C	C	L	742	3437	0.177554
K	H	K	81	375	0.177632
W	V	Y	571	2642	0.177716
G	W	A	4599	21268	0.177794
R	C	M	37	171	0.177885
Y	G	D	5332	24634	0.177935
Y	D	N	1139	5261	0.177969
T	K	R	828	3823	0.178026
H	D	I	1453	6702	0.178173
R	N	T	1094	5042	0.178292
H	D	L	2623	12038	0.17891
Y	D	Y	500	2290	0.179211
A	T	C	3703	16957	0.179235
T	G	Y	8552	39090	0.179505
H	V	S	3650	16682	0.17952
G	D	S	24693	112440	0.180066
W	R	I	286	1302	0.180101
W	V	W	72	326	0.180905
P	Q	H	192	869	0.180961
G	W	Q	348	1572	0.18125
Y	H	V	1145	5156	0.181717
N	P	W	210	942	0.182292
C	E	N	120	538	0.182371
F	G	Y	3639	16298	0.182525
S	Q	G	5397	24169	0.182541
S	S	S	4764	21332	0.182557
M	G	D	1592	7121	0.182715
A	F	H	1982	8859	0.182824
Y	Y	T	653	2913	0.183118
P	Y	Y	391	1735	0.183913
Y	H	A	1340	5941	0.184041
R	N	P	942	4175	0.184092
N	S	M	498	2206	0.184172
D	N	D	1067	4717	0.184474
W	V	H	176	776	0.184874
M	A	H	804	3534	0.185339
T	P	H	1120	4916	0.185553
Y	Y	Q	137	600	0.185889
G	R	M	792	3466	0.186003
V	S	G	83451	365043	0.186069
F	F	H	228	997	0.186122
N	H	L	1281	5601	0.186138
Y	R	F	638	2782	0.18655
I	C	D	1287	5608	0.186657
G	N	F	3717	16178	0.186831
T	W	T	484	2095	0.18767
C	N	V	980	4238	0.187811
S	H	P	1180	5102	0.187838
C	A	S	3629	15621	0.188519
W	D	D	169	727	0.188616
N	P	Y	1175	5038	0.18912
T	K	C	260	1112	0.189504
S	F	W	372	1590	0.189602
Q	T	C	144	615	0.189723
P	K	C	120	512	0.189873
H	Q	T	292	1244	0.190104
S	F	R	1336	5689	0.190178
M	K	H	64	272	0.190476
F	E	H	403	1709	0.190814
D	D	D	474	2000	0.191593
G	N	D	9174	38610	0.191989
K	H	D	471	1975	0.192559
T	C	Y	247	1035	0.192668
Y	S	T	4264	17863	0.192706
C	R	Y	86	360	0.192825
S	K	R	962	4026	0.192863
H	Q	M	39	163	0.193069
G	Y	M	929	3872	0.193501
C	W	S	43	179	0.193694
G	W	E	660	2742	0.194004
F	C	D	299	1241	0.194156
Y	N	T	1604	6654	0.194236
S	T	S	10569	43829	0.19429
W	L	H	208	862	0.194393
G	A	T	166876	691370	0.194438
S	Q	C	196	812	0.194444
N	T	W	314	1294	0.195274
F	H	P	422	1737	0.195461
S	Q	W	185	761	0.19556
D	P	H	1034	4250	0.195685
G	W	T	1719	7057	0.195875
R	H	I	591	2420	0.19628
C	R	R	46	188	0.196581
G	N	A	42036	171417	0.196933
S	N	T	6534	26586	0.197283
G	R	R	1208	4914	0.197321
N	S	S	3376	13708	0.197612
I	G	S	41638	169013	0.197663
C	E	Y	150	608	0.197889
N	C	C	239	965	0.198505
S	K	S	2631	10607	0.198746
G	R	T	8461	34071	0.198933
G	N	N	3306	13306	0.199013
W	R	E	299	1201	0.199333
C	N	N	73	293	0.199454
N	W	M	40	160	0.2
W	R	M	30	120	0.2
H	L	G	8206	32728	0.200469
T	G	M	4330	17185	0.201255
R	N	R	228	902	0.20177
R	T	R	508	2006	0.202068
A	W	H	271	1069	0.202239
T	K	N	2033	8001	0.202611
H	Q	Q	51	199	0.204
R	S	T	3309	12865	0.204588
T	H	M	201	781	0.204684
F	H	T	784	3045	0.204753
P	G	G	41355	160484	0.204891
C	F	Y	182	706	0.204955
A	T	H	5856	22676	0.205243
G	R	Y	2556	9896	0.205268
P	G	C	1734	6713	0.20528
H	W	I	106	410	0.205426
H	E	M	160	618	0.205656
H	G	I	4022	15533	0.205676
T	G	T	29309	113125	0.205772
H	D	V	3047	11734	0.206143
C	V	C	1184	4554	0.206344
H	E	T	934	3586	0.206637
C	N	T	408	1564	0.206897
T	M	C	176	674	0.207059
W	D	I	769	2941	0.207278
S	K	C	258	984	0.207729
C	D	T	660	2508	0.208333
M	W	E	45	171	0.208333
N	S	K	1929	7328	0.208383
S	F	G	13424	50936	0.208577
C	W	F	23	87	0.209091
G	W	S	1717	6480	0.209467
C	C	C	803	3028	0.209606
T	K	S	4869	18354	0.209663
C	M	D	78	294	0.209677
Y	S	K	1799	6779	0.209723
C	N	M	47	177	0.209821
Y	Y	M	81	305	0.209845
K	W	H	29	109	0.210145
Y	W	K	157	589	0.210456
C	V	G	8831	32960	0.211313
C	W	E	22	82	0.211538
C	N	A	1198	4449	0.212148
Y	S	N	1613	5982	0.212377
I	G	C	4701	17416	0.212551
T	K	T	3281	12130	0.2129
M	G	M	500	1846	0.213129
C	E	S	446	1634	0.214423
Y	N	Y	318	1164	0.214575
R	N	G	3048	11138	0.21486
Y	W	P	211	771	0.214868
C	N	D	261	953	0.214992
T	C	T	835	3039	0.215539
H	V	G	8321	30271	0.215615
T	C	C	764	2776	0.215819
S	K	G	12121	43995	0.215999
W	D	R	332	1205	0.216005
R	N	Y	493	1789	0.216039
Y	K	C	140	508	0.216049
G	A	S	170286	617882	0.216053
C	M	S	172	624	0.21608
W	D	G	1200	4350	0.216216
D	A	H	3974	14336	0.21704
Y	G	Y	1420	5122	0.217059
C	E	G	900	3220	0.218447
Y	S	S	2659	9509	0.218524
M	Y	N	202	722	0.218615
W	Q	Y	101	361	0.218615
T	H	T	1048	3737	0.219018
Y	S	Y	660	2350	0.219269
N	K	C	113	401	0.219844
C	N	Y	127	450	0.220104
G	N	T	17811	62906	0.22066
R	N	S	1217	4297	0.220711
W	D	M	101	353	0.222467
T	C	S	1491	5196	0.22297
W	R	K	91	317	0.223039
C	F	N	181	627	0.22401
Q	C	C	214	740	0.224319
N	S	C	391	1350	0.224584
S	S	C	788	2720	0.224629
H	A	S	5754	19817	0.225021
K	H	S	350	1202	0.225515
Y	S	G	10287	35313	0.225592
G	W	F	930	3187	0.225893
Y	W	T	298	1021	0.225929
N	H	A	1717	5882	0.225951
R	H	P	346	1185	0.225996
G	N	Y	3699	12550	0.227645
P	R	Y	919	3110	0.228096
G	Q	C	520	1758	0.22827
Y	S	R	1248	4213	0.22853
Y	C	Y	45	151	0.229592
N	H	V	1377	4620	0.229615
R	S	C	261	875	0.229754
K	H	G	978	3278	0.229793
T	K	H	447	1492	0.230531
G	N	M	1259	4201	0.230586
R	S	S	2017	6672	0.232133
H	Q	R	130	429	0.232558
H	R	E	661	2177	0.232911
D	S	C	729	2399	0.233056
E	Y	W	214	699	0.234392
R	N	C	98	320	0.23445
C	G	C	2166	7049	0.235052
K	C	C	191	621	0.235222
S	E	H	836	2709	0.235825
P	W	H	89	287	0.236702
T	G	S	58741	189215	0.236901
G	D	D	6694	21507	0.237367
K	G	C	697	2237	0.23756
H	Q	S	316	1014	0.237594
G	N	S	18314	58542	0.23829
C	M	K	46	146	0.239583
S	F	H	780	2473	0.239779
Q	Q	C	35	110	0.241379
G	M	S	4275	13422	0.241566
G	L	G	126216	396179	0.24161
R	W	P	211	655	0.243649
R	N	N	346	1070	0.24435
N	H	P	549	1697	0.244435
G	R	C	757	2321	0.245939
H	R	K	127	389	0.246124
T	H	S	1976	6047	0.246292
H	G	P	3269	9987	0.246605
G	R	S	9441	28781	0.247004
R	H	T	472	1437	0.24725
Y	Y	Y	114	346	0.247826
H	H	I	252	763	0.248276
T	K	G	18458	55878	0.248305
Y	H	T	588	1766	0.249788
F	W	N	208	624	0.25
M	H	M	24	72	0.25
C	W	W	9	27	0.25
E	N	W	268	802	0.250467
N	H	K	222	662	0.251131
H	Q	D	300	892	0.251678
S	S	G	34953	103813	0.251884
Q	G	G	8632	25575	0.252346
G	A	C	15597	46209	0.252354
N	W	S	382	1129	0.252813
G	A	H	16433	48497	0.253088
Y	H	E	452	1330	0.253648
Y	S	C	358	1052	0.253901
F	G	G	22043	64681	0.254174
S	H	M	229	671	0.254444
E	E	H	407	1189	0.255013
Y	S	W	327	955	0.25507
H	Q	G	753	2145	0.259834
F	C	G	1515	4315	0.259863
N	W	Y	146	414	0.260714
H	G	T	5278	14700	0.264191
C	W	T	63	175	0.264706
G	W	M	230	634	0.266204
R	W	S	275	757	0.266473
G	N	C	1145	3143	0.267024
Y	G	G	14542	39842	0.267395
H	Q	F	185	505	0.268116
I	C	H	332	902	0.269044
K	G	G	17675	47826	0.269843
R	W	R	49	132	0.270718
G	N	W	920	2462	0.272028
R	S	R	663	1771	0.272391
F	C	R	212	566	0.272494
T	G	C	4338	11532	0.273346
M	Y	C	58	154	0.273585
F	W	R	185	490	0.274074
G	E	H	2542	6684	0.275526
Y	C	D	276	724	0.276
S	H	S	1286	3364	0.276559
H	D	T	1488	3880	0.277198
Y	R	Y	356	922	0.27856
Y	S	H	684	1768	0.278956
Y	G	C	865	2229	0.279573
G	M	C	491	1265	0.279613
G	N	G	29865	76465	0.280871
D	C	C	500	1278	0.281215
G	W	G	2660	6779	0.28181
G	W	Y	869	2207	0.28251
N	H	M	105	265	0.283784
N	H	T	813	2047	0.284266
C	C	S	1168	2938	0.284462
G	M	G	8279	20803	0.284678
Y	H	F	380	942	0.287443
H	Q	Y	168	416	0.287671
C	C	A	2129	5269	0.28778
H	D	F	734	1812	0.288295
C	W	K	25	61	0.290698
G	G	V	196823	477734	0.291781
C	F	Q	151	364	0.293204
F	G	H	1859	4422	0.295972
C	M	P	133	315	0.296875
H	Q	N	183	431	0.298046
G	R	G	15964	37542	0.298359
G	D	G	45025	105342	0.299434
F	H	M	186	434	0.3
G	E	G	25505	59395	0.300412
S	W	W	66	152	0.302752
H	D	S	1837	4207	0.303938
G	R	H	1370	3136	0.304039
Y	C	Q	126	286	0.305825
N	W	N	131	297	0.306075
W	T	W	49	111	0.30625
W	F	Y	339	761	0.308182
G	W	R	663	1488	0.308229
G	A	G	450196	1003343	0.309724
S	H	R	571	1268	0.310495
W	F	W	64	142	0.31068
Y	H	P	598	1320	0.311783
I	G	G	96269	212208	0.312078
S	H	N	778	1703	0.313583
C	G	S	5124	11141	0.315032
T	G	G	119289	259212	0.315162
K	W	W	29	63	0.315217
G	W	H	292	631	0.31636
Y	R	R	361	773	0.318342
M	M	W	13	27	0.325
H	M	D	223	463	0.325073
H	D	G	4727	9785	0.32573
N	H	N	163	337	0.326
H	G	Y	1613	3305	0.327979
H	L	H	848	1737	0.328046
W	D	N	512	1048	0.328205
H	W	S	148	298	0.331839
C	N	Q	134	268	0.333333
M	W	H	14	28	0.333333
W	W	W	10	20	0.333333
W	D	Y	449	894	0.334326
T	H	W	140	277	0.335731
H	R	F	333	652	0.338071
C	W	G	183	355	0.340149
S	H	G	6671	12785	0.342876
G	N	H	2057	3938	0.343119
Y	C	C	289	546	0.346108
N	H	F	411	771	0.347716
G	W	W	186	348	0.348315
G	G	S	145479	269140	0.350874
H	D	R	1039	1917	0.351488
W	D	Q	427	787	0.35173
M	G	H	810	1484	0.353095
M	Y	H	129	233	0.356354
E	W	W	65	117	0.357143
C	W	N	35	63	0.357143
D	E	H	1182	2109	0.359161
C	D	G	2769	4884	0.361819
E	N	H	554	937	0.371563
Q	D	C	357	591	0.376582
N	W	Q	279	461	0.377027
C	W	R	38	62	0.38
Y	H	Y	199	317	0.385659
G	H	G	10782	17057	0.387298
Y	W	M	93	147	0.3875
H	V	H	893	1404	0.388768
C	F	C	276	432	0.389831
H	R	M	115	175	0.396552
W	D	H	200	304	0.396825
C	G	G	12920	19273	0.401329
C	D	D	312	464	0.402062
R	W	W	42	62	0.403846
H	Q	W	51	75	0.404762
Y	W	Y	169	245	0.408213
F	H	W	112	162	0.408759
N	W	W	44	62	0.415094
W	Q	W	64	90	0.415584
H	E	W	145	197	0.423977
G	G	G	234036	315189	0.42612
W	R	Y	222	297	0.427746
R	N	W	229	303	0.430451
C	W	C	44	58	0.431373
Y	H	D	1173	1529	0.434123
H	R	R	189	245	0.435484
R	N	H	435	553	0.440283
H	D	N	1195	1480	0.446729
Y	W	W	47	58	0.447619
C	W	Y	38	44	0.463415
H	H	W	27	31	0.465517
H	L	C	1323	1485	0.471154
N	H	Y	578	624	0.480865
C	E	H	204	216	0.485714
H	D	D	1367	1404	0.493324
W	D	W	132	134	0.496241
H	H	A	1657	1671	0.497897
P	H	M	401	403	0.498756
Y	H	R	592	588	0.501695
C	W	D	125	121	0.50813
S	H	H	547	497	0.523946
H	H	T	433	392	0.524848
H	W	W	20	18	0.526316
H	V	C	1617	1449	0.527397
C	M	C	205	175	0.539474
H	H	R	155	131	0.541958
H	Q	H	109	90	0.547739
R	H	W	138	110	0.556452
Y	H	H	250	188	0.570776
H	H	G	1610	1143	0.584817
H	H	M	114	80	0.587629
H	H	P	491	336	0.593712
K	H	H	152	96	0.612903
C	R	H	156	94	0.624
Y	H	W	189	111	0.63
H	H	E	524	302	0.634383
H	D	C	504	282	0.641221
F	C	H	496	276	0.642487
N	H	H	300	165	0.645161
N	H	C	244	127	0.657682
Y	H	C	328	166	0.663968
H	H	F	435	219	0.665138
H	D	H	983	487	0.668707
H	A	C	3317	1635	0.66983
N	H	W	172	84	0.671875
T	C	H	1044	483	0.683694
G	H	C	2415	1072	0.692572
K	H	C	237	103	0.697059
H	S	C	1171	491	0.704573
P	C	H	1080	321	0.770878
C	W	H	38	10	0.791667
H	H	H	472	105	0.818024
H	Q	C	290	53	0.845481
M	C	H	638	66	0.90625
C	H	C	10925	261	0.976667
H	H	C	5518	71	0.987296
